# Supplementary material for: Facilitators and Barriers for Successful Implementation of Interconception Care in Preventive Child Health Care Services in the Netherlands
Source: Matern Child Health J. 2016 Jul 6;20(Suppl 1):117–24. doi: 10.1007/s10995-016-2046-5 (PMC5118383; doi:10.1007/s10995-016-2046-5)
Supplement: Supplementary file 1 — Supplementary material 1 (XLSX 10 kb) [file 10995_2016_2046_MOESM1_ESM.xlsx]

## Sheet: statements
Title: Facilitators and Barriers for Successful Implementation of Interconception Care in Preventive Child Health Care Services in the Netherlands
Supplementary file: Item list semi-structured interview in focus groups – statements
Theme - Cooperation	Theme - Task perception	Theme - Innovation	Theme - Timing and reach of target group	Theme - Funding and organization
The existence of different (management) layers in PCHC services impedes the introduction and effectuation of new tasks (2,3,4)	Interconception care is part of the preventive tasks of PCHC (2,4)	Interconception care is a fad (1,2,3,4)	I start on interconception care when the client requests (2,4)	There are sufficient opportunities to get interconception care so the way through PCHC is unnecessarily burdensome, time consuming and expensive (3)
I refer when I detect a desire to become pregnant (2,3,4)	The nurse is the designated person to provide interconception care (2,4)	Interconception care is required only when indicated (1,2,4)	Interconception care is successful only if a client is motivated (2,4)	The insurer pays and determines (3)
PCHC is the/our new partner in the field of interconception care (1,3)	I can not just ask everyone whether they have a desire to become pregnant (1,2,4)	Internet helps (me) in the application of interconception care (1,2,4)	Every client can be convinced of the usefulness of interconception care (2,4)	The municipality determines the packet that PCHC executes (3)
PCHC has a preventive aspect and is an excellent referring party (1)	Interconception care is part of the general prevention policies of PCHC (3)	Interconception care can be provided through the internet (3)	PCHC reaches everyone (1)
	Interconception care can only be provided by midwives and gynecologists (1)
	PCHC is not competent enough to provide interconception care (1)
	If PCHC gets involved in interconception care, there is more good than bad done (1)
	Interconception care is part of the general prevention policies of PCHC (3)
Numbers () refer to the groups as explained in table 1: Characteristics of the participants
